# Supplementary material for: Reliability and Validity of the Urdu Version of Psychosomatic Symptoms Scale in Pakistani Patients
Source: Front Psychol. 2022 Apr 11;13:861859. doi: 10.3389/fpsyg.2022.861859 (PMC9037750; doi:10.3389/fpsyg.2022.861859)
Supplement: Supplementary file 2 [file Data_Sheet_1.ZIP]

Archive with 5 entries (5 files):
- Reliability.spv
- Output demographic.spv
- Output CFA.spv
- Item analysis OP.spv
- Independent Sample t test.spv
